# Supplementary material for: Colonic Engyodontium fungus triggers neutrophil antimicrobial activity to suppress Lactobacillus johnsonii–derived glutamic acid–maintained Tregs
Source: J Clin Invest. 2026 Feb 17;136(8):e196788. doi: 10.1172/JCI196788 (PMC13078882; doi:10.1172/JCI196788)
Supplement: Supporting data values [file jci-136-196788-s191.xlsx]

## Sheet: Figure 1
Figure 1
I			J			K			L												M												N			O			P
PBS	Engyod.		Neutrophils			Neutrophils				PBS					Engyodontium							Firmicutes	Bacteroidetes	Desulfobacterota	Campylobacterota	Proteobacteria	Patescibacteria	Actinobacteria	Cyanobacteria	Deferribacteres	Verrucomicrobiota		Firmicutes			PBS	Engyod.		Clostridia
1.75	1.5		PBS	Engyodontium		PBS	Engyodontium		Il6	-0.879189	-0.491512	-0.803107	-0.775175	-1.06204	0.305109	2.14554	1.04233	0.848334	-0.330292		Engyo2	9.33306	79.3009	0.059142	0.18425	6.59369	0.40717	0.648287	0.059142	0.0978117	3.2983		PBS	Engyod.		2.44887	3.47583		PBS	Engyod.
1.8	1.5		0.71	1.57		429.408	1443.46		Tnf	-0.862428	0.126236	-1.19582	-0.550703	-0.839995	-0.538086	1.91392	0.524168	-0.172398	1.5951		Engyo3	13.3593	71.1626	0.0523179	0.206997	4.55502	0.564124	1.49902	0.0432191	0.0568673	8.48233		26.769	18.7981		2.23017	8.49678		10.7029	15.088
1.5	1.4		0.35	1.27		302.382	843.153		S100a8	-0.889032	-0.6862	-0.762116	-0.700443	-0.869653	0.41419	0.477844	2.3239	-0.314363	1.00587		Engyo5	18.7867	64.7597	0.787043	0.420818	7.53	0.668759	0.55275	0.0363951	3.31195	3.12998		27.708	9.33306		1.51209	5.32684		1.37846	4.80415
1.7	1.35		0.4	1.39		268.02	1044.17		S100a9	-0.871684	-1.10841	-0.662896	-0.688001	-0.580341	-0.0905703	1.14984	2.05161	1.07187	-0.271426		Engyo1	18.7981	65.3389	0.388972	0.206997	5.86438	0.361676	2.38984	0.0909877	0.254765	6.2736		34.1258	13.3593		1.95469	2.50295		23.221	9.15336
1.5	1.5		0.47	1.26		467.533	1055.88		Cxcl2	-1.37133	1.36359	0.730151	-0.532575	-0.792965	1.53231	-1.34416	0.745795	-0.321689	-0.00914012		Engyo4	24.2277	60.6408	0.989491	2.24285	5.48906	0.527728	0.623266	0.0250216	2.06542	3.15727		28.3545	24.2277		1.79452	3.44711		11.7288	21.7256
1.8	1.7		0.46	1.38		622.104	1650		Il17a	0.456417	0.298552	0.777113	-0.58547	-1.18138	-1.4984	1.37965	1.52787	-0.280868	-0.893482		PBS1	26.769	65.5539	0.236568	0.234293	1.04181	0.227469	5.65488	0	0.0773395	0.191074		32.3334	18.7867					21.2397	16.6416
1.6	1.8		1.21	4.02		692.362	2079.14		Ifng	-0.822632	0.92076	-0.815179	1.88467	-0.642935	-1.05729	0.0638518	1.32447	0.121377	-0.977093		PBS2	27.708	61.7937	3.35517	0.450389	2.40717	0.477685	2.92298	0.0113735	0.33438	0.523179
1.8	1.8		0.85	2.36		784.21	1676.54		Il1b	-1.14459	-1.17583	-1.32624	-0.11422	0.192517	1.14756	1.04907	1.25975	0.91844	-0.806446		PBS4	28.3545	55.4241	0.716528	0.216096	2.79614	0.439016	7.23125	0.0113735	0	4.75411		Bacteroidetes						Lacobacilli
1.8	1.6		1.98	3		1199.48	2049.3		Il10	-1.3184	-0.497217	0.294655	-0.422794	2.08397	-1.04791	-0.939101	0.176937	0.818464	0.851398		PBS5	32.3334	58.0228	0.941722	2.3816	1.40262	0.580046	1.96988	0.0136482	0.327556	2.01083		PBS	Engyod.					PBS	Engyod.
1.8	1.4		0.87	2.02		370.881	1128.78		Tgfb1	-1.17149	0.0726198	-0.628361	1.56343	-0.298862	-1.37263	1.11574	1.38469	0.129118	-0.794258		PBS3	34.1258	51.6013	0.336654	0.609617	1.56185	0.375324	3.72595	0.0363951	0.0341204	7.57472		65.5539	65.3389					9.08057	1.18057
1.7	1.5		1.67	3.32		1417.16	1960.36		Foxp3	-0.582743	0.754267	-0.634233	1.71203	-0.643798	-0.357344	1.13575	0.958498	-0.807969	-1.53446														61.7937	79.3009					21.8143	1.61731
1.8	1.5		1.87	2		1320.32	1582.54		Ctla4	-1.09105	-0.807516	0.28919	1.63683	-0.219593	-1.11212	0.339567	-0.598707	-0.316878	1.88028														51.6013	71.1626					4.92471	1.74241
1.75			1.1	1.99		1001.56	1836.16		Il2ra	-0.214635	1.23492	0.597996	-0.2396	-1.91137	-1.36987	1.11636	0.9887	0.244978	-0.447483														55.4241	60.6408					6.09617	0.714253
			0.98			864.65																											58.0228	64.7597					7.81129	0.18425
			Tregs			Tregs																											Proteobacteria						γ-Proteobacteria
			PBS	Engyod.		PBS	Engyod.																										PBS	Engyod.					PBS	Engyod.
			7.35	2.54		6925	1850																										1.04181	5.86438					1.03498	5.79842
			11.1	3.22		5025	4180																										2.40717	6.59369					2.39807	6.58915
			7.89	3.93		5710	3260																										1.56185	4.55502					1.53455	4.48451
			6.15	4.45		5075	3130																										2.79614	5.48906					2.76202	5.44584
			6.18	4.79		4045	3790																										1.40262	7.53					1.3867	7.50498

## Sheet: Figure 2
Figure 2
B																C															D			E			F
	PBS							Engyodontium								CXCL1		0.000236268	0.00198477	0.000856896	0.000175265	0.000662168	0.000136651	0.000737106	0.000224375	0.000521158	0.000163709	0.00149339	0.00159947		Ly6G+CD11b+ % in CD45+			Ly6G+CD11b+ cell# (×1000/colon)				Il6	Tnf	Cxcl2	S100a8	S100a9	Ifng	Il17a	Il1b	Il10	Tgfb1	Foxp3	Ctla4
Cxcl1	0.0021201	0.00207544	0.00160536	0.00235876	0.000854865	0.000654826	0.000748562	0.00455904	0.00458173	0.00489203	0.0045515	0.00325428	0.00698548	0.00296585				0.000391455	0.00146491	0.000744008	0.000397135	0.000509956	0.000126719	0.000742033	0.000212817	0.000772973	0.00011974	0.0018931	0.00198805		WT	Clec4n−/−		WT	Clec4n−/−		WT1	0.401396	0.664919	1.47348	1.06127	0.278566	-0.0606011	-0.0412793	-0.0193961	-1.18872	-1.44452	0.49925	-0.298897
Cxcl2	0.00488881	0.0046976	0.00566851	0.00661856	0.00645865	0.00253466	0.00148652	0.0181344	0.0131943	0.0135481	0.0161781	0.0256549	0.0265897	0.0153266				0.000325743	0.00199656	0.000528147	0.000359331	0.000687507	0.000228282	0.000659857	0.000254543	0.000784565	0.000116243	0.00193775	0.00172975		1.24	0.52		1.08	0.276		WT2	-0.0759281	1.46072	0.235471	0.591089	1.56017	1.5087	1.12041	1.45845	2.06015	0.395247	-0.182156	0.0236578
Ccl2	0.000871528	0.00166564	0.00152759	0.00156566	0.00126535	0.000564554	0.00192566	0.00187049	0.00150563	0.00160094	0.00198766	0.00106599	0.000425654	0.00132569				0.000152634	0.00236897	0.000486594	0.000256564	0.000253465	0.000205485	0.000954658	0.000589464	0.000954856	0.000458784	0.00236585	0.00223546		1.28	0.42		1.004	0.28		WT3	-0.203719	0.4801	0.671262	1.38339	0.146386	-0.38524	-1.08845	-0.0904779	-0.348249	1.37485	0.164639	2.02468
Cxcl9	0.00259867	0.00366616	0.00252377	0.0109187	0.00458952	0.00356986	0.00658755	0.00249202	0.00218869	0.00146316	0.00180546	0.00954856	0.0156486	0.00565452				0.000106584	0.00206986	0.000658795	0.000124587	0.000205268	0.000186524	0.00123566	0.000458598	0.00116598	0.00054652	0.00176976	0.0014056		1.52	0.25		0.94	0.228		WT4	0.498797	0.210468	0.516396	-0.279414	0.832429	0.599236	-0.949567	-1.47001	-0.0621074	0.0344656	-0.499809	-1.27518
Ccl19	2.05123e-05	2.32356e-05	3.48617e-05	3.77677e-05	9.8546e-05	1.02565e-05	6.58758e-05	3.47426e-05	3.93148e-05	2.30496e-05	3.32352e-05	9.58765e-05	3.6545e-05	1.2546e-05				0.000182654	0.00252565	0.000356874	8.6542e-05	0.000365784	0.000136598	0.000834854	0.000326529	0.000785648	0.000256585	0.00253213	0.00206543		1.95	0.82		1.86	0.81		Clec4n−/−1	-0.519149	-0.629537	-1.186	-0.917213	-0.889076	-1.06352	-0.209099	1.09855	-0.145019	0.662524	-1.15814	0.689015
																	Engyodntium	-	+	+	+	+	+	+	+	+	+	+	+		1.42	0.68		2.225	0.683		Clec4n−/−2	-0.860101	-0.667711	-1.16066	-0.920406	-0.715278	0.676014	1.56653	-1.20243	-0.428801	-1.18358	1.24999	-0.452468
																	GDC-0994			0.2	2										0.9	0.53		1.196	0.279		Clec4n−/−3	-0.78399	-1.51896	-0.549942	-0.918719	-1.21319	-1.27459	-0.39855	0.225325	0.112745	0.16101	-0.0737705	-0.710806
																	C29					5	50								1.23	0.28		1.728	0.0414
																	C25-140							2	20						0.53	0.19		0.847	0.242
																	BAY11-7082									0.2	2				0.42	0.25		0.632	0.392
																	R406											0.2	2		0.35			0.561
																CXCL2		0.000543424	0.00198525	0.00108593	0.000627177	0.000613693	0.00045051	0.000946584	0.000317586	0.000531526	0.00029494	0.00137957	0.0018185		CD25+Foxp3+ % in CD4+ T			Foxp3+CD4+ T cell# (/colon)
																		0.00065753	0.00178153	0.000946432	0.000733134	0.000746806	0.000464136	0.000875063	0.000371268	0.000534844	0.000419053	0.00177203	0.00143703		WT	Clec4n−/−		WT	Clec4n−/−
																		0.000549313	0.00188689	0.000811809	0.000538018	0.000729947	0.000593964	0.000993179	0.000415306	0.000616111	0.000370221	0.00179359	0.00158922		8.85	17.2		2716	7868
																		0.000356215	0.00205466	0.000548658	0.000246585	0.000603585	0.000402537	0.00102565	0.000658548	0.000985485	0.000542832	0.00202466	0.00192566		9.1	18.9		2952	4188
																		0.000302564	0.00236246	0.000656954	0.000203263	0.000542562	0.000352142	0.00112663	0.000548652	0.00102565	0.000459658	0.00226596	0.00206587		7.4	14.9		1184	4888
																		0.000216584	0.00216985	0.000786592	0.000456524	0.000763524	0.000293562	0.000985484	0.000742532	0.000745865	0.000326585	0.00195824	0.00165242		6.5	16.6		1648	6854
																	Engyodntium	-	+	+	+	+	+	+	+	+	+	+	+		6.3	23.4		1546	5236
																	GDC-0994			0.2	2										8.2	20.9		1234	5124
																	C29					5	50								7.9			2012
																	C25-140							2	20
																	BAY11-7082									0.2	2
																	R406											0.2	2
[truncated: 57 more columns]

## Sheet: Figure 3
Figure 3
A																																			B
Days	WT									WT-Engyodontium										Clec4n−/−						Clec4n−/−-Engyodontium									Days	WT									WT-Engyodontium
0	100	100	100	100	100	100	100	100	100	100	100	100	100	100	100	100	100	100	100	100	100	100	100	100	100	100	100	100	100	100	100	100	100		0	0	0	0	0	0	0	0	0	0	0	0	0	0	0
1	100.897	101.778	101.382	100.877	102.667	101.235	102.066	100.823	100.408	101.266	100.461	101.277	100.418	102.183	101.684	102.206	101.487	101.329	100.36	100.766	101.606	100.935	101.562	101.569	102.564	101.19	100.402	101.869	101.176	100	101.562	101.167	101.976		1	0.333333	0.333333	0.333333	0.666667	0.333333	0.666667	0.666667	0.333333	0.666667	0.666667	0.333333	0.666667	0.333333	0.333333
2	100.448	102.222	103.226	100.877	100.889	101.235	100.826	100.412	99.1837	100.422	99.0783	102.128	100	102.62	102.02	102.574	103.346	101.993	100	101.149	102.811	102.336	102.734	101.961	105.128	102.381	102.811	102.804	101.961	100.82	103.125	101.556	102.767		2	0.666667	0.333333	0.333333	0.333333	0.333333	0.666667	1	0.666667	0.333333	0.666667	0.666667	0.666667	0.333333	0.333333
3	99.1031	103.111	101.382	100	103.111	100.823	100.826	100	97.9592	98.7342	100.922	103.404	97.4895	101.747	98.6532	100.368	101.859	100	98.2014	101.533	103.614	102.804	103.906	103.529	106.838	102.778	104.016	102.804	102.745	101.23	103.906	103.113	103.557		3	1.33333	1	0.666667	1	1	1	1.33333	1	0.666667	1	1.33333	0.666667	1.33333	1.33333
4	98.6547	99.5556	96.7742	99.5614	100.444	98.7654	99.5868	99.5885	97.1429	94.5148	97.235	97.8723	97.0711	97.8166	96.9697	98.1618	100.372	98.3389	96.4029	102.682	100	102.804	103.516	102.353	104.274	102.778	100.402	102.336	101.961	101.639	101.562	102.335	102.372		4	2	1.66667	1.66667	1.66667	1.66667	1.66667	2	1.66667	1.33333	2.33333	2	2	2	2
5	97.3094	97.7778	95.8525	98.6842	99.5556	94.6502	97.1074	97.1193	93.8776	93.6709	95.8525	96.5957	96.2343	96.0699	94.2761	95.9559	98.1413	96.6777	94.6043	99.6169	98.3936	101.869	99.6094	100	102.564	101.587	100.402	101.402	100.784	101.639	100.391	99.6109	98.8142		5	2.33333	2	2.33333	2	2	2	2.33333	2.33333	1.33333	2.66667	2.66667	3	2.33333	2.66667
6	92.8251	95.5556	94.47	96.4912	96.4444	90.9465	92.9752	93.0041	91.0204	91.1392	92.1659	93.617	92.4686	94.3231	91.2458	92.2794	93.6803	93.0233	92.8058	97.7011	97.992	101.402	98.0469	97.2549	97.4359	96.8254	100	98.1308	96.0784	101.23	98.4375	98.0545	97.6285		6	2.66667	3	2.66667	3	2.33333	2.33333	2.66667	3	1.66667	3	3.33333	3.66667	3.33333	3.33333
7	87.8924	89.3333	89.8618	88.1579	89.3333	90.535	92.9752	87.6543	87.7551	83.9662	85.2535	87.6596	85.3556	86.4629	85.8586	86.3971	86.9888	83.7209	84.8921	90.4215	92.7711	95.7944	96.4844	94.1176	95.7265	94.0476	90.7631	95.3271	94.1176	97.541	96.875	94.5525	95.6522		7	3.66667	3.66667	3.33333	3.66667	3.66667	4	3.66667	4	4	4	3.66667	3.66667	4	3.66667
8	83.4081	85.7778	89.8618	86.4035	86.6667	89.7119	87.6033	85.5967	85.7143	80.1688	79.7235	83.4043	83.2636	79.9127	83.5017	84.5588	82.1561	78.0731	81.295	89.3563	88.747	93.5888	92.1875	90.5882	90.1709	91.2857	88.747	94.0561	92.1569	94.2623	90.2344	88.3268	90.1186		8	3	2.66667	3	3	2.66667	3.33333	3	3.33333	2.66667	3.33333	3	3.33333	3.66667	3.33333
9	81.6143	84.4444	84.7926	85.0877	85.3333	84.3621	85.9504	82.3045	81.6327	79.3249	78.341	82.1277	79.9163	78.1659	80.8081	82.3529	79.1822	78.0731	79.1367	86.5249	87.5422	92.1869	89.8438	89.0196	88.0342	88.9048	87.739	91.7196	90.1961	90.5738	87.5	85.9922	88.9328		9	2.66667	2.33333	2.66667	2.33333	2.66667	2.66667	3	2.66667	2	3	2.66667	3	3.33333	3
10	81.1659	80.8889	82.0276	84.2105	84.8889	81.4815	82.6446	80.2469	80.8163	77.6371	77.8802	77.8723	75.7322	75.5459	77.7778	79.0441	76.5799	76.0797	75.8993	88.7395	85.1406	90.6542	90.625	90.9804	89.7436	88.8889	86.3454	92.5234	88.2353	90.1639	88.2812	86.3813	90.1186		10	2.33333	2	2.33333	2	2.33333	2	1.66667	2.33333	1	2.66667	3	2.66667	3	3
[truncated: 88 more columns]

## Sheet: Figure 4
Figure 4
A																																												B
Days	WT co-housed									Clec4n−/− co-housed									WT separated														Clec4n−/− separated											Days	WT co-housed
0	100	100	100	100	100	100	100	100	100	100	100	100	100	100	100	100	100	100	100	100	100	100	100	100	100	100	100	100	100	100	100	100	100	100	100	100	100	100	100	100	100	100		0		0	0	0	0
1	101.384	104.198	106.639	101.653	101.277	102.532	101.39	101.014	102.269	105.556	103.846	105.021	101.887	102.542	102.427	101.67	102.326	102.211	99.4624	102.353	102.591	102.083	102.51	102.128	102.846	101.382	101.345	101.754	101.235	102.066	100.823	100.408	110.326	102.618	106.989	100.99	103.409	102.308	103.371	101.562	101.569	102.564		1		0.333333	0.333333	0.333333	0.333333
2	105.19	106.489	110.788	103.306	102.979	103.797	103.06	102.733	103.552	108.547	106.154	105.858	102.642	103.814	103.883	102.427	103.657	103.667	102.688	102.353	103.627	103.125	104.603	103.83	104.065	102.304	103.139	102.632	101.235	100.826	100.412	99.1837	114.674	105.759	111.29	105.445	104.167	103.462	103.371	102.734	101.961	105.128		2		1	0.666667	1	0.333333
3	103.114	105.725	106.639	99.5868	100.426	100.422	99.2222	100.061	100.058	103.419	103.846	103.347	99.6226	100	100	99.4662	99.4532	99.7812	102.688	102.353	103.627	101.042	102.51	102.128	99.187	100.922	99.5516	100.877	100.823	100.826	100	97.9592	111.413	106.806	111.828	103.96	102.273	100	100.749	103.906	103.529	106.838		3		1	1	1.33333	0.666667
4	100.346	107.634	106.224	99.1736	98.7234	98.3122	98.711	98.2621	97.8501	102.564	102.308	104.603	98.4906	98.3051	98.5437	98.2753	97.6595	98.2889	102.15	104.706	102.591	100.521	99.1632	99.5745	93.4959	97.235	98.6547	98.2456	98.7654	99.5868	99.5885	97.1429	107.609	103.665	106.452	101.485	100.379	99.3077	99.2547	103.516	102.353	104.274		4		1.66667	1.66667	2.66667	1.66667
5	100	104.198	98.3402	97.9339	97.8723	97.0464	97.6922	97.6297	96.8051	95.7265	98.4615	100.837	97.7358	97.0339	97.0874	96.9371	96.8185	96.6296	98.3871	99.4118	98.4456	98.4375	96.2343	98.7234	92.6829	95.8525	96.861	96.9298	94.6502	97.1074	97.1193	93.8776	104.891	100	100.538	98.0198	100	97.9231	97.1311	99.6094	100	102.564		5		2.66667	2.66667	2.66667	2
6	96.5398	99.2366	95.8506	97.5207	95.7447	96.6245	96.958	95.182	96.0623	93.5897	92.3077	98.7448	96.2264	96.6102	95.6311	96.0108	96.4538	94.786	90.8602	96.4706	91.1917	93.2292	94.9791	95.7447	90.2439	92.6267	94.1704	93.4211	90.9465	92.9752	93.0041	91.0204	100.543	97.3822	96.2366	95.5446	99.2424	96.1538	95.5056	98.0469	97.2549	97.4359		6		3	2.66667	2.66667	2.66667
7	90.3114	93.5114	92.1162	93.3884	94.0426	91.9831	92.7239	93.3769	91.3216	82.0513	88.4615	95.8159	94.717	94.4915	93.6893	94.4934	94.276	93.4739	94.086	88.8235	91.1917	86.9792	89.9582	89.7872	86.9919	89.4009	90.1345	87.7193	90.535	92.9752	87.6543	87.7551	100	96.8586	95.1613	92.0792	96.2121	94.2308	93.2584	96.4844	94.1176	95.7265		7		2.33333	2	2.33333	3.33333
8	82.699	89.6947	94.6058	88.4298	89.3617	88.6076	88.1749	89.107	88.3527	82.4786	86.1539	94.5607	90.566	88.9831	87.8641	90.3002	88.7676	87.5984	94.086	90	91.1917	85.4167	87.4477	88.5106	83.7398	88.4793	86.9955	83.3333	89.7119	87.6033	85.5967	85.7143	98.913	96.3351	95.1613	96.0396	93.9394	91.5385	92.1348	92.1875	90.5882	90.1709		8		2.66667	2.33333	1.66667	2.66667
9	79.9308	87.7863	96.2656	85.5372	87.234	86.0759	85.2712	86.9675	85.81	81.1966	87.3077	96.2343	87.9245	86.4407	85.4369	87.6704	85.6952	85.2248	94.6237	97.6471	92.228	87.5	84.1004	85.1064	81.7073	86.1751	85.2018	81.5789	84.3621	85.9504	82.3045	81.6327	104.891	98.4293	98.9247	98.0198	92.803	91.9231	91.0112	89.8438	89.0196	88.0342		9		2.66667	2	1.33333	2
[truncated: 209 more columns]

## Sheet: Figure 5
Figure 5
B																															C
Days	PBS							L. j. WXY							L. mixture								E. coil								Days	PBS							L. j. WXY							L. mixture
0	100	100	100	100	100	100	100	100	100	100	100	100	100	100	100	100	100	100	100	100	100	100	100	100	100	100	100	100	100		0	0	0	0	0	0	0	0	0	0	0	0	0	0	0	0	0	0	0
1	100.385	101.786	100.415	100.84	102.193	100.833	100.806	101.695	100.905	100.478	101.626	101.688	102.092	101.639	100.455	102.459	101.77	102.041	101.754	101.266	100.816	103.422	102.174	101.322	102.222	102.252	101.25	101.639	101.961		1	0.666667	0.333333	0.666667	0.333333	0.333333	0.666667	0.333333	0.333333	0.333333	0.333333	0.333333	0.333333	0.333333	0.333333	0.333333	0.333333	0.333333	0.333333
2	100.769	102.679	101.245	103.361	103.509	102.917	102.016	103.814	101.357	102.392	103.252	103.797	103.766	102.459	102.273	104.098	103.982	104.082	103.509	102.11	102.041	104.563	101.739	103.965	100.444	103.604	103.333	102.459	103.137		2	0.666667	1	0.666667	0.666667	0.666667	1	0.666667	0.333333	0.333333	0.333333	0.333333	0.333333	0.666667	0.333333	0.333333	0.333333	0.333333	0.333333
3	101.538	103.125	101.66	104.202	103.07	101.667	102.823	105.508	104.072	102.392	103.659	104.219	104.603	103.689	103.636	105.328	104.425	105.612	103.947	103.797	103.265	103.422	100	101.762	99.1111	103.604	102.5	101.23	101.961		3	1	1.33333	1	1	1	1.33333	1.33333	0.666667	0.333333	0.666667	0.333333	0.666667	0.666667	0.333333	0.333333	0.666667	0.333333	0.666667
4	100	102.679	102.49	102.941	101.316	100.833	102.016	107.203	103.62	102.871	104.065	103.797	106.695	105.328	104.545	106.148	106.195	106.633	106.579	105.485	104.082	105.703	99.5652	101.322	98.6667	102.703	100.833	100.41	101.176		4	1.66667	2	1.33333	1.66667	1.33333	1.66667	1.33333	0.666667	0.333333	0.666667	0.666667	0.666667	1	0.666667	0.666667	0.333333	0.666667	0.333333
5	98.4615	102.232	102.49	101.261	99.1228	98.75	101.613	108.475	102.262	102.871	104.472	104.641	107.531	105.738	105.909	106.967	107.522	107.143	107.018	105.907	102.041	105.323	98.6957	100.441	97.7778	100.901	98.75	98.3607	99.6078		5	2.33333	2	2.33333	1.66667	1.66667	2.33333	2	1	0.666667	1	0.666667	1	1	0.666667	0.666667	0.666667	1	0.666667
6	89.2308	99.5536	98.7552	94.5378	96.9298	97.5	99.5968	107.627	101.357	104.306	104.878	104.219	106.695	104.918	105.455	108.607	108.407	111.224	106.579	105.485	101.633	104.563	96.9565	96.4758	93.3333	97.2973	99.1667	96.7213	98.0392		6	2.66667	3	3	2	2.33333	3	2.66667	1.33333	1	1	0.666667	1.66667	1.33333	1.33333	1	1.33333	1	0.666667
7	79.2308	94.1964	92.5311	85.2941	93.4211	93.75	94.7581	106.356	99.5475	103.828	105.285	103.376	105.858	102.459	105	107.377	106.637	112.245	103.947	104.219	100	103.422	95.6522	85.022	89.3333	93.2432	94.5833	93.0328	94.5098		7	4	3.33333	3.66667	4	3.33333	3.66667	4	1.33333	2.33333	1	1.33333	2.66667	2.33333	2.66667	2	1.66667	1	1
8	76.1538	89.2857	86.3071	80.6723	88.5965	88.75	89.5161	105.085	96.3801	100.478	99.5935	102.11	104.603	101.23	105.909	106.967	106.637	112.245	102.193	102.954	98.7755	101.521	89.5652	80.1762	85.3333	89.1892	88.3333	87.7049	90.1961		8	3.33333	3	3	3.33333	2.66667	3	3.33333	2	1.66667	1.33333	1.33333	2	1.66667	2	1.33333	1.66667	2	1.66667
9	73.0769	81.25	78.4232	77.7311	86.4035	85	88.7097	101.695	99.095	102.871	99.5935	101.266	103.092	101.639	106.818	107.787	106.195	112.245	100.877	101.688	97.1429	100.38	80.8696	76.2115	84.4444	85.1351	86.6667	86.0656	89.4118		9	2.33333	2.66667	2.66667	3	2.33333	2.66667	2.66667	1.33333	1.33333	1	0.666667	1.33333	1.66667	1.33333	1	1.66667	1	1
10	72.3077	80.3571	77.5934	77.3109	85.5263	83.3333	87.0968	101.271	96.8326	103.349	98.7805	100.844	102.51	100.41	103.636	106.557	102.212	113.265	100.439	101.266	96.3265	101.141	80	74.8899	82.2222	82.4324	84.5833	84.8361	88.6275		10	2.66667	2.33333	2.66667	2.66667	2	2.66667	2	1	0.666667	1	0.666667	1	1.33333	1	0.666667	1	1	0.666667
[truncated: 172 more columns]

## Sheet: Figure 6
Figure 6
A																													B
Days	PBS									Stachydrine								L-Glutamic acid											Days	PBS									Stachydrine								L-Glutamic acid
0	100	100	100	100	100	100	100	100	100	100	100	100	100	100	100	100	100	100	100	100	100	100	100	100	100	100	100		0	0	0	0	0	0	0	0	0	0	0	0	0	0	0	0	0	0	0	0	0
1	100.426	100.407	101.695	100	100	102.016	101.2	101.778	102.203	100.427	100.418	101.333	100.873	100.457	102.273	101.31	101.299	100.42	101.826	102.066	101.293	101.739	101.802	102.203	102.155	102.137	102.128		1	0.333333	0.333333	0.333333	0.333333	0.333333	0.333333	0.666667	0.333333	0.666667	0.333333	0.333333	0.333333	0.333333	0.333333	0.333333	0.666667	0.333333	0.333333	0.333333	0.333333
2	101.277	99.187	101.695	99.1453	99.1525	103.226	102.8	104	103.965	100	100.418	100	100.437	98.1735	103.182	103.057	104.329	101.261	102.283	102.893	101.293	100.87	103.604	103.524	104.741	103.846	104.681		2	0.666667	1	0.666667	1	0.666667	0.666667	1	0.333333	0.666667	0.666667	1	0.666667	1	1	0.666667	1	0.333333	0.333333	0.666667	0.333333
3	100.851	98.7805	101.271	98.2906	99.5763	106.048	104	105.778	106.608	99.1453	101.255	99.1111	100.437	97.7169	105.909	103.93	106.926	100.84	104.11	103.306	102.155	101.304	105.856	107.048	106.034	106.41	106.383		3	1.33333	1.66667	1	1.33333	1.66667	0.666667	1.33333	0.666667	1	1	1.33333	1	1.66667	1	1	1.33333	0.666667	0.666667	1	0.666667
4	98.2979	95.122	99.1525	98.2906	97.8814	105.242	103.2	104	105.727	98.7179	100.418	98.6667	100	96.8037	105.909	103.057	106.061	100.42	103.196	104.132	101.724	100.435	107.207	107.489	107.328	107.265	107.66		4	2	2.66667	1.66667	2	2.33333	1	1.66667	1.33333	1	2	1.66667	1.66667	2.33333	2.66667	1.33333	1.66667	1	1	0.666667	1
5	97.0213	93.4959	93.2203	95.7265	92.7966	103.629	102	103.111	103.965	96.5812	97.4895	96	96.9432	95.4338	103.636	100.437	103.896	98.7395	100.457	103.306	95.2586	99.1304	108.108	107.93	107.759	108.12	108.085		5	3	2.66667	2.33333	3	3	1.33333	2.33333	1.66667	1.66667	2.66667	3	2.33333	3	2.33333	2	2.33333	1.33333	1.66667	2	1.33333
6	89.7872	91.0569	90.678	93.1624	91.5254	98.7903	99.2	100.444	98.2379	94.0171	92.4686	93.3333	91.7031	91.7808	99.0909	96.5066	99.5671	97.8992	96.347	99.5868	97.4138	96.5217	106.757	104.846	105.603	105.128	103.83		6	3.33333	3	2.66667	3.33333	3	2.33333	2.66667	2	2	3.33333	3	2.66667	3.33333	3	2	2.66667	1.66667	2	2.33333	1.66667
7	85.9574	89.4309	85.5932	86.7521	86.4407	95.9677	96	96.4444	95.1542	84.188	87.4477	87.5556	85.1528	89.0411	95.4545	94.3231	96.5368	93.2773	96.8037	98.3471	93.5345	93.913	103.604	101.762	102.586	102.137	101.702		7	4	3.66667	4	4	4	3.33333	3.66667	3.33333	3	4	3.66667	3.33333	3.66667	4	2.66667	3.66667	3	3.33333	3	2.66667
8	81.2766	85.7724	83.0508	84.188	83.0508	89.5161	90.4	88.8889	88.5463	83.3333	82.8452	84.4444	83.4061	86.3014	91.8182	88.6463	90.9091	91.1765	97.7169	94.6281	90.5172	90.4348	99.5495	97.7974	99.1379	98.2906	97.8723		8	3.33333	3	2.66667	3	3.33333	2.66667	3	3	2.33333	3.33333	3	2.66667	3	3	2.66667	3	2.33333	2.66667	2.33333	2.66667
9	80.8511	83.3333	82.2034	82.906	82.6271	85.4839	88	87.5556	86.3436	82.4786	82.0084	81.7778	82.0961	82.1918	89.0909	86.8996	87.013	89.4958	95.8904	92.9752	89.6552	93.4783	97.2973	96.9163	97.8448	95.7265	97.0213		9	2.66667	3	2.66667	2.33333	2.66667	2	2.33333	2	2.33333	2.33333	3	2.66667	3	3	2	2.66667	2	1.66667	2	1.66667
10	80.4255	82.1138	80.5085	82.906	82.2034	83.871	87.2	86.6667	83.7004	82.4786	80.3347	80	80.786	81.7352	88.1818	84.2795	84.4156	89.916	95.4338	92.1488	89.2241	94.7826	96.8468	97.7974	96.5517	96.5812	93.617		10	2.33333	2.66667	2.33333	2	2.66667	1.66667	2	1.33333	2	2.66667	2.33333	2	2.66667	3	1.66667	2	1.33333	1.33333	1.66667	1.66667
[truncated: 98 more columns]

## Sheet: Figure 7
Figure 7
A											B						C						D			E			F			G									H				I				L
	Ascomycota	Zygomycota	Basidiomycota	Chytridiomycota	Others			Engyodontium	Others		Engyodontium sp.			L. johnsonii			Engyodontium sp.			L. johnsonii			Engyodontium sp.	Lactobacillus johnsonii		Engyodontium sp.	Lactobacillus johnsonii		PBS	Engyod.		CLEC6A			S100A8			S100A9			CLEC6A	S100A8	S100A9		CLEC6A	S100A8	S100A9		Not IBD
Human1	97.8202	0.0866783	0.0337723	0	2.05934		Human1	87.9123	12.0877		HC	CD		HC	CD		HC	UC		HC	UC		34.34	18.933		33.513	28.796		0.55597	0.259142		HC	CD		HC	CD		HC	CD		120.014	5.38748	397.586		44.8826	4.97095	27.5062		0.01
Human2	95.0969	0.0300389	0	0.0276941	4.84541		Human2	90.9601	9.03988		0.00412123	0.0949669		0.000195454	4.44476e-05		0.000384912	0.000691765		0.000361124	3.91799e-05		31.871	21.339		35.326	29.367		0.605564	0.27313		0	5.38748		0	120.014		3.96275	397.586		9.93055	0.280462	34.4418		35.8986	16.0624	50.3901		0.01
Human3	97.3834	0.0324824	0	0	2.58407		Human3	89.7683	10.2317		0.00877708	0.0413738		0.000181024	3.32768e-06		0.000565665	0.000470199		0.00016399	0.000130092		32.04	21.229		35.426	28.885		0.732401	0.586999		0	0.280462		0.217055	9.93055		4.86022	34.4418		7.77183	0.418086	27.9231		55.9826	6.21923	35.8538		0.01
											0.0166053	0.196015		0.00035831	1.17371e-05		0.0006042	0.000510777		0.000168575	3.00096e-06		34.52	20.345		26.325	32.066		1.06944	0.458895		0.146945	0.418086		0.316704	7.77183		1.26634	27.9231		57.5837	4.67441	159.045		75.083	6.69366	24.5105		0.01
											0.000450678	0.0216972		0.000207293	1.31685e-08		0.000205365	0.0187301		0.00213231	2.07904e-06		36.647	20.205		30.955	31.84		0.520101	0.299217		0	4.67441		0.205002	57.5837		2.35892	159.045		6.89404	0.159285	28.1728		79.9554	12.7154	55.4114		0.10874
											0.00012519	0.00107279		0.000657982	7.62618e-11		0.000273695	0.0151147		0.0029165	2.30162e-07		34.671	21.763		35.62	30.383		0.17793	0.08292		0	0.159285		2.49784	6.89404		11.9399	28.1728		10.4928	0.104218	36.2247		48.1949	4.8503	25.5572		0.01
											0.00154932	0.0165727		6.14687e-06	3.49269e-08		7.27442e-05	0.00099722		0.00314591	7.77822e-05		35.91	21.289		35.549	30.87		0.19384	0.0874		0	0.104218		0.045666	10.4928		2.13029	36.2247		54.1179	2.57732	165.079		63.2661	5.42622	18.098		0.092884
											1.27281e-06	1.27606		0.000114622	2.66341e-08		0.000683906	0.00181301		0.00450233	4.21064e-07		31.261	22.047		29.564	32.602		0.46881	0.09394		0.127986	2.57732		0.354655	54.1179		5.14714	165.079		986.426	11.9226	2875.34		104.637	20.6634	56.7834		0.01
											0.112835	0.0047123		5.9699e-05	4.8581e-06		0.000233538	0.0639151		0.000217394	1.12316e-07		33.59	16.688		32.766	25.195		0.34217	0.14681		0	11.9226		0	986.426		3.31641	2875.34		47.2732	4.61978	145.517		43.6498	3.83413	14.9986		0.050683
											0.0542099	0.00360337		0.00129207	1.94759e-06		0.000450615	0.000474534		0.000112783	2.17201e-05		34.973	18.581		29.552	28.9		0.33295	0.09575		0	4.61978		0.163282	47.2732		3.11026	145.517		2.65383	0.13589	13.0491		68.7739	7.86911	37.7961		0.01
											0.00231172	0.0050438		0.000487179	2.4372e-06		0.000278547	0.0160269		0.000307778	9.74359e-06		33.086	20.304		35.425	28.699					0.020963	0.13589		0	2.65383		2.52922	13.0491		4.49038	0.065108	19.5134		58.9948	13.8503	21.5128		0.01
											0.00245396	0.0371104		0.000462991	1.57345e-07		0.00287494	0.00788311		0.000188764	1.17349e-05		34.511	24.122		36.127	23.563					0.022871	0.065108		0.676009	4.49038		12.7455	19.5134		173.969	0.995428	556.226		37.6078	4.61144	28.5497		0.01
											0.131917	0.137952		0.000171623	2.89298e-08		0.000465625	0.000974501		0.000271115	8.65266e-05		33.877	21.211		35.954	24.408					0	0.995428		6.55297	173.969		38.2992	556.226		20.86	3.83114	74.1991		25.712	3.38574	15.1473		0.01
											0.0245783	0.00724787		5.53301e-05	3.78679e-06		3.07177e-05	0.000245532		0.000422848	0.000178444		35.181	19.984		36.925	32.655					0	3.83114		0.219314	20.86		3.47847	74.1991		123.244	5.56345	463.466		28.0988	3.55753	21.2884		0.01
											0.00200933	0.118029		6.84955e-05	1.67216e-09		0.000127384	0.000127545		0.00473827	0.000126788		33.123	35.539		34.525	25.136					0.044486	5.56345		4.06801	123.244		18.7214	463.466		5.14382	0.146548	16.7187		31.7595	3.02081	18.9017		0.079688
											0.00372163	0.0903701		0.000192893	3.98487e-05		0.000812581	0.00100682		0.000324607	1.42429e-05		33.718	21.342		34.965	23.797					0	0.146548		0.857595	5.14382		9.06806	16.7187		10.9829	1.36446	39.3355		43.0201	3.74461	22.2278		0.01
											0.00992965	0.0130451		0.000144956	1.28267e-06		0.0047811	0.000244141		0.000181653	2.28696e-05		34.004	22.833		35.425	22.765					0	1.36446		0.329264	10.9829		1.21599	39.3355		31.0038	0.515671	88.2057		22.0235	3.67948	13.5986		0.01
											0.0107624	0.00256897		0.000441391	7.64754e-08		0.00589588	0.000120515		6.79138e-05	0.000249107		35.529	26.862		34.469	26.16					0.050021	0.515671		0.462031	31.0038		4.16699	88.2057		129.987	0.71028	342.713		35.3692	2.78445	23.5587		0.01
											0.00295856	0.000892425		0.00133293	4.84781e-08		0.000113854	0.000981309		0.000293879	7.14974e-05		34.457	23.121		34.857	32.274					0	0.71028		0	129.987		1.70695	342.713		2.26378	0.076588	15.3272		44.667	4.06084	37.1094		0.055544
											0.00885267	0.00762535		0.000223542	3.22053e-06		0.000843132	0.00191346		0.000572508	6.93937e-05		32.02	33.642		33.226	28.002					0	0.076588		0.135922	2.26378		1.40903	15.3272		3.23845	0.514217	16.7857		36.5661	3.66898	22.6774		0.10954
											0.0107376	0.00158223		0.00124587	4.61336e-06		0.000803761	0.000984785		0.000801071	0.000163044		35.981	16.352		30.177	29.17					0	0.514217		0.049889	3.23845		2.01696	16.7857		1.43658	0.777637	7.66951		58.6461	6.85842	29.6195		0.01
											0.0128711	0.0972208		0.00141947	5.97679e-07		0.000279343	0.00526601		0.000840849	9.65046e-07		32.336	20.002		32.755	32.447					0	0.777637		0.271109	1.43658		2.59967	7.66951		60.6484	1.0512	248.62		45.8488	7.07116	29.6492		0.01
											0.00422883	0.0212691		0.000758971	1.3503e-10		0.000301841	0.00858955		0.000349118	1.327e-05		32.494	20.026		35.011	28.676					0.291369	1.0512		14.264	60.6484		64.3085	248.62		16.5495	0.376756	57.3002		32.9082	4.38455	20.1913		0.01
											0.0136917	0.00107047		0.000192613	4.39043e-06		8.55453e-05	0.000449434		0.0077394	1.3025e-05		31.403	19.23		32.601	32.471					0.070274	0.376756		0.389465	16.5495		2.35514	57.3002		15.017	0.183703	64.3143		44.438	4.86136	14.4209		0.01
											0.0126138	0.15289		0.000414705	1.1776e-06		4.03801e-06	0.00518974		0.000422513	0.000108302		34.201	19.739		35.729	25.861					0	0.183703		0.249621	15.017		3.64865	64.3143		14.2413	0.025783	61.5462		42.5009	3.14483	29.8311		0.01
											0.0072039	0.00917732		0.000649592	2.66058e-07		0.000190316	0.00377176		0.00430012	1.45992e-05		35.065	32.216		35.674	22.121					0	0.025783		0.093261	14.2413		3.1904	61.5462		7.42411	2.36638	31.4099						0.047554
											0.000780578	0.00492275		0.00408422	2.38838e-08		0.000359459			0.00044737			33.909	19.201		33.742	20.546					0	2.36638		0	7.42411		3.11968	31.4099		12.1817	0.058013	36.7736						0.049726
											0.000277599	0.00590011		7.25711e-05	6.54481e-06		2.73706e-05			0.00116113			27.805	21.143		36.22	21.451					0.020416	0.058013		0.339447	12.1817		3.22564	36.7736		33.4478	0.236676	123.228						0.01
											0.129552	0.00137608		0.000557832	7.57856e-07		0.00016816			0.000159326			32.452	24.275		36.028	20.319					0	0.236676		0	33.4478		5.42244	123.228		2.52228	0.415538	14.6651						0.24908
											0.014907	0.0173014		0.00162734	1.6242e-05		2.8878e-05			0.00115416			31.077	21.113		33.727	15.971					0	0.415538		0.129239	2.52228		4.75611	14.6651		6.01562	0.297965	32.0975						0.01
											0.0105799	1.0281		0.000785985	3.4837e-06		0.000498881			0.000988012			35.767	18.798		36.524	15.536					0	0.297965		0.29967	6.01562		2.09691	32.0975		14.7362	0.602786	55.2946						0.01
											0.000333709	0.0122366		0.000708526	2.61048e-05		0.00656854			0.000633434			28.351	20.452		34.208	22.122					0	0.602786		0.040292	14.7362		2.88202	55.2946		3.70367	0.595498	12.8867						0.14154
											0.345525	0.112691		0.000396271	7.35949e-07		0.00112223			0.000718773			31.677	18.476		33.723	21.077					0.021139	0.595498		0.312414	3.70367		3.2184	12.8867		17.5406	0.509384	60.6959						0.01
											0.0121554	0.0507778		0.00601424	3.67895e-05		2.93284e-05			0.000233951			33.315	20.358		37.503	22.049					0.149583	0.509384		0	17.5406		5.46322	60.6959		1.84197	0.264531	10.6969						0.01
											0.00235014	1.58159		0.000279804	6.04206e-06		0.00299801			5.36751e-05			31.939	20.139		36.424	21.026					0	0.264531		0.663122	1.84197		3.80232	10.6969		19.1412	0.966782	84.6435						0.069294
											0.00488016	0.0268298		0.000448352	4.14947e-07		0.00475309			8.55558e-05			33.609	20.36		34.028	21.765					0	0.966782		0.278974	19.1412		2.3549	84.6435		12.063	0.462111	54.7721						0.01
											0.000716535	0.0593779		0.000111983	0.000385794		0.00706876			1.5792e-05			33.588	18.463		35.727	21.325					0	0.462111		0.116183	12.063		4.33588	54.7721		12.7034	0.250055	66.0246						0.13192
											0.0180332	0.134794		0.000140691	0.000692408								31.404	20.125		37.718	20.087					0	0.250055		0.182712	12.7034		1.64786	66.0246		1666.5	16.6255	5924.76						0.046791
											0.0828457	2.56974		0.000128514	7.92279e-09								31.272	22.168		37.167	15.002					0.060682	16.6255		0.186837	1666.5		2.26611	5924.76		98.3037	1.64838	343.54						0.01
											0.0112046	0.0108439		1.30851e-05	4.05419e-05								33.425	19.755		36.524	22.683					0.082503	1.64838		0.11431	98.3037		2.72548	343.54		181.451	3.28645	649.328						0.13331
											0.000263858	0.00418937		0.000315656	3.91065e-08								33.825	19.634		29.975	20.594					0.02005	3.28645		0.148159	181.451		3.39816	649.328		145.127	1.5211	538.056						0.01
											0.000901167	0.00102912		0.000236936	5.81037e-08								31.196	21.259		32.474	22.558					0	1.5211		0.147051	145.127		2.57244	538.056		10.7036	1.28991	50.7212						0.01
											0.00573435	0.0152704		0.000297579	1.46684e-05								37.222	19.409		31.034	20.951					0	1.28991		0.04116	10.7036		3.96813	50.7212		31.485	0.129902	110.977						0.18298
											0.00444438	0.00735063		0.00411151	1.41595e-07								36.605	26.708		34.426	17.844					0	0.129902		0.549933	31.485		3.60377	110.977		16.2853	0.019899	53.676						0.01
											0.00788618	0.0172557		2.6356e-05	7.212e-06								33.34	27.759		36.237	22.698					0.064672	0.019899		0.318594	16.2853		5.13983	53.676		7.74172	0.354437	32.7606						0.046801
											0.00754425	2.59594		1.50399e-05	5.81982e-08								37.311	25.637		38.935	19.397					0.083159	0.354437		0.921747	7.74172		11.3469	32.7606		12.1089	0.480122	47.8522						0.01
											0.0156462	1.37585		2.49098e-05	6.88112e-08								36.562	29.76		36.922	21.623					0.041586	0.480122		0.153648	12.1089		3.34486	47.8522		17.3961	0.848889	63.9119						0.01
											0.0100409	3.80902		1.01156e-05	8.45137e-07								35.242	28.591		38.383	20.302					0.129364	0.848889		0.278812	17.3961		8.98057	63.9119		26.7039	0.435521	131.661						0.01
											0.0169363	5.70251		1.14838e-05	2.10773e-07								28.874	21.482		36.234	22.736						0.435521			26.7039			131.661		20.0634	0.680037	72.4509						0.01
											0	0.483796		1.34761e-05	1.68635e-06								32.689	26.475		38.4	23.027						0.680037			20.0634			72.4509		25.5674	1.80968	99.0665						0.088363
											0	0		1.09779e-05	1.66161e-07								31.599	22.267		38.147	20.244						1.80968			25.5674			99.0665		363.333	1.17045	1272.78						0.051487
											0	0		1.32196e-05	1.88424e-07								31.731	32.484		38.865	20.046						1.17045			363.333			1272.78		404.977	10.4544	1047.71						0.01
											0			1.95188e-05	2.97582e-07								37.086	38.573		36.944	21.126						10.4544			404.977			1047.71		94.6263	1.54713	367.553						0.01
											0	0		7.1597e-05	7.38458e-07								31.375	29.9		36.631	16.907						1.54713			94.6263			367.553		5.75933	0.079429	23.9577						0.11219
												0		2.3947e-06	3.1859e-07								28.487	35.588		36.116	18.27						0.079429			5.75933			23.9577		3.43574	0.197852	10.9123						0.086277
											0	0		2.49098e-05	9.17569e-06								34.357	23.04		33.735	15.814						0.197852			3.43574			10.9123		6.58274	0.255929	24.5437
											0	0		1.14838e-05	1.63365e-07								33.813	24.052		37.402	19.97						0.255929			6.58274			24.5437		404.583	6.65357	1573.21
											0	0		3.03972e-06	3.12993e-06								32.94	27.547		37.837	21.392						6.65357			404.583			1573.21		0	0	3.96275
											0	0		2.49098e-05	6.77914e-06								30.326	29.272		32.863	21.218														0.217055	0	4.86022
												0		1.34343e-06	6.73476e-07								23.347	30.195		28.908	20.775														0.316704	0.146945	1.26634
											0	0		2.01114e-06	4.0664e-07								33.545	25.592		28.753	20.831														0.205002	0	2.35892
												0		1.44937e-06	3.26382e-06								32.731	34.634																	2.49784	0	11.9399
											0	0		2.49062e-05	4.05181e-06								31.128	24.455																	0.045666	0	2.13029
												0			8.2384e-07								31.402	24.7																	0.354655	0.127986	5.14714
																							35.623	32.956																	0	0	3.31641
																							33.953	36.794																	0.163282	0	3.11026
																							34.423	24.176																	0	0.020963	2.52922
																							36.507	23.969																	0.676009	0.022871	12.7455
																							32.573	26.771																	6.55297	0	38.2992
																							28.667	38.718																	0.219314	0	3.47847
																							34.146	22.875																	4.06801	0.044486	18.7214
																							34.456	29.369																	0.857595	0	9.06806
																							33.808	27.222																	0.329264	0	1.21599
																							34.956	33.385																	0.462031	0.050021	4.16699
																							31.242	25.602																	0	0	1.70695
																							34.566	26.187																	0.135922	0	1.40903
																							31.711	20.704																	0.049889	0	2.01696
																							31.756	24.081																	0.271109	0	2.59967
																							32.089	26.501																	14.264	0.291369	64.3085
																							33.591	25.085																	0.389465	0.070274	2.35514
																							29.135	21.32																	0.249621	0	3.64865
																							31.31	25.405																	0.093261	0	3.1904
																							32.511	30.601																	0	0	3.11968
																							30.724	18.531																	0.339447	0.020416	3.22564
																							31.521	19.61																	0	0	5.42244
																							27.496	36.209																	0.129239	0	4.75611
																							31.114	19.906																	0.29967	0	2.09691
																							34.272	30.709																	0.040292	0	2.88202
																							32.802	31.739																	0.312414	0.021139	3.2184
																							31.877	24.236																	0	0.149583	5.46322
																							32.825	30.247																	0.663122	0	3.80232
																							35.308	22.533																	0.278974	0	2.3549
																							29.615	35.182																	0.116183	0	4.33588
																							28.155	36.756																	0.182712	0	1.64786
																							26.416	27.573																	0.186837	0.060682	2.26611
																							27.97	34.626																	0.11431	0.082503	2.72548
																							28.131	31.249																	0.148159	0.02005	3.39816
																																									0.147051	0	2.57244
																																									0.04116	0	3.96813
																																									0	0.549933	3.60377
																																									0.064672	0.318594	5.13983
																																									0.083159	0.921747	11.3469
																																									0.041586	0.153648	3.34486
																																									0.129364	0.278812	8.98057
[truncated: 38 more columns]

## Sheet: Supplementary Figure 1
Supplementary Figure 1
E			F			G			H												I
Engyod.	PBS		Ly6C+CD11b+ cells (%)			CD4+ T cells (%)				PBS					Engyodontium						IL-6
8.2	7.6		PBS	Engyod.		PBS	Engyod.		Defb1	-1.18068	-0.149879	2.17629	-0.675133	-0.281345	-0.692451	-0.956157	0.00974672	1.31522	0.43438		PBS	Engyodontium
7.6	7.7		0.066	0.076		8.68	5.89		Defb2	-1.22147	0.701422	0.701422	-0.770707	0.0537973	-0.993907	-0.118329	-1.01361	2.15422	0.507157		9.64112	25.0405
7.1	8		0.098	0.098		6.18	6.93		Lyz1	0.325058	0.98677	0.98677	0.218847	-0.346961	-0.931166	1.34073	-2.05568	0.350476	-0.874847		13.8861	53.9427
7.4	7.6		0.16	0.22		5.73	4.79		Lyz2	0.0462059	1.07367	1.07367	-0.755143	-0.193282	-0.67204	1.72741	-1.67242	0.258205	-0.886279		11.2894	47.6203
6.8	7.8		0.096	0.14		5.49	7.68		Defa1	-1.16097	-0.0022265	1.08901	-0.631828	-0.44959	-0.371165	-0.649266	-0.482493	2.45595	0.202569		18.1311	56.1193
8.4	8.4		0.059	0.15		5.68	5.4		Reg3b	-0.577281	0.343351	0.343351	-0.593849	-0.546597	0.911209	2.42671	-1.20284	-0.507053	-0.596998		10.6357	45.0322
8.4	8.5		0.59	0.56					Reg3g	-0.448648	-0.0118157	-0.0118157	-0.546462	0.353884	0.941871	2.36703	-1.34343	-0.308249	-0.992368		12.8547	50.9253
8.3	8.6		0.91	0.3		CD8+ T cells (%)			Zo1	-0.453317	0.0717161	0.0717161	0.292787	-0.629345	-0.694447	1.73674	-1.44207	1.78348	-0.737252		12.2891	40.6987
8.2	8.3		0.41	0.44		PBS	Engyod.		Cldn7	-0.553476	0.459361	0.459361	0.227074	-0.327845	-0.599883	2.05475	-1.72396	0.885123	-0.880501		15.1652	50.1659
7.9	8.5		0.52	0.44		4.01	3.4		Cldn4	-1.15705	0.399754	0.399754	-0.836799	-0.12418	-0.275219	1.53133	-1.60941	1.61616	0.0556541
8.1	8.1		0.42			3.08	2.61		Tjp	-0.949512	0.10629	0.10629	0.119676	-0.0481589	-0.598425	2.10346	-1.40532	1.31764	-0.751944		TNF-α
8	8					3.74	2.93		Ocln	-0.648552	1.91735	1.91735	-0.432078	-0.684634	0.0909235	-0.0983159	-0.945451	-0.423635	-0.692965		PBS	Engyodontium
	7.9		CD11c+MHC-II+ cells (%)			3.78	2.96		Muc2	-1.76709	-0.188105	-0.188105	0.531248	0.102966	0.642998	1.01648	-0.996908	1.78616	-0.939639		1.41638	3.92111
			PBS	Engyodotium		5.45	4.76														0.546323	3.58715
			5.59	5.51																	1.92319	3.30298
			6.34	6.15		IL-17+ in CD4+ T cells (%)															0.909581	2.69951
			3.65	5.17		PBS	Engyod.														1.38456	3.72651
			5.56	3.99		3.08	5.2														0.842357	3.47149
			5.73	4.46		4.95	7.84														1.62518	3.02396
			4.14	3.73		4.52	7														0.990583	2.96941
			12.5	4.51		5	7.55
			3.96	6.67		1.68	6.43														IL-1β
			3.31	4.4																	PBS	Engyod.
			5.14			IFN-γ+ in CD4+ T cells (%)															0.558301	2.25569
						PBS	Engyod.														0.913369	1.46288
			CD11b+MHC-II+ cells (%)			1.79	1.13														0.771342	1.21602
			PBS	Engyod.		2.17	2.57														1.06385	1.2025
			2.07	2.22		3.27	4.46														0.458206	2.53566
			2.01	2.04		3.59	4.68														0.814462	2.26266
			1.53	2.07		2.91	2.25														0.971425	1.81635
			1.68	1.82																	1.16325	1.69603
			1.74	2.01
			4.34	4.97																	S100A8/S100A9
			11	3.64																	PBS	Engyod.
			3.22	4.95																	20.8656	28.2283
			3.73	4.68																	26.7519	34.5092
			5.24																		24.8174	23.3983
																					14.2156	25.021
			CD11b-MHC-II+ cells (%)																		10.5119	32.6765
			PBS	Engyod.																	18.8636	38.8353
			42.4	66.7																	16.1954	30.5842
			65	68.3																	22.1873	33.2582
			48	58.3
			62.5	61.8
			58.8	56.7
			71	61.2
			60.1	76.3
			66.2	60.7
			63.1	78.8
			70.7

## Sheet: Supplementary Figure 2
Supplementary Figure 2
A				C			D			I			K			L			M			N
Clec4n	PBS	Engyod.		WT	Clec4n−/−		WT	Clec4n−/−		WT	Clec4n−/−		CD11b+MHC-II+ cells (%)			CD8a+CD3e+ cells (%)			IFN-g+CD4+ cell# (/colon)				WT1	WT2	WT3	WT4	Clec4n−/−1	Clec4n−/−2	Clec4n−/−3
	0.000262	0.004178		63.29	66.13		0.9	0.87		8.2	8.4		WT	Clec4n−/−		WT	Clec4n−/−		WT	Clec4n−/−		Defb1	-1.12576	-0.404761	-0.248563	2.32476	-0.15523	-0.228426	-0.162018
	0.002926	0.001848		91.76	73.21		0.81	0.91		7.6	7.6		2.23	7.12		26.4	30.6		119.791	36.036		Defb2	1.20797	0.210413	1.3878	-1.3585	0.206516	-0.430737	-1.22346
	0.002079	0.004632		38.02	57.93		0.89	0.92		6.8	7.4		4.05	4.58		20.6	42.7		23.8836	72.16		Lyz1	0.839825	0.47741	1.57715	-1.17398	0.212226	-0.586447	-1.34618
	0.002916	0.005423		35.34	66.16		0.9	0.9		7	7.1		6.76	2.54		23.3	48.1		39.862	103.84		Lyz2	-0.183738	-0.527386	-0.232703	2.41008	-0.347074	-0.361172	-0.758006
	0.0017	0.003379								8.5	7.2		4.7	10.1		20.9	28.5		88.6464	110		Defa1	0.529926	-1.08821	1.54019	-1.09565	-0.526449	1.18041	-0.540213
	0.00281652	0.00568459								6.5	6.9		8.57	9.28		30.5	32.1		120	60		Reg3b	1.35504	0.266553	1.16521	-1.3314	0.425816	-0.864374	-1.01685
	0.0021292	0.00445938								6.7	7.8		9.11	11.9		35.6	27.9		90	90		Reg3g	1.03964	0.413549	-1.32237	-1.55857	0.113818	0.0678304	1.2461
	0.00331168	0.0056615								7.3	8		11.6			37.8			65			Zo1	-0.360872	-0.163181	1.77616	-1.23783	1.1889	-0.698814	-0.504361
	0.00395904	0.00526985								8	8.1											Cldn7	-0.57217	1.12478	0.434936	-1.77958	1.10273	-0.782702	0.472001
										7.9	8.2		CD11c+MHC-II+ cells (%)			CD4+CD3e+ cells (%)			IL-17+CD4+ cell# (/colon)			Cldn4	-1.09429	0.694261	1.78668	-0.573233	0.392461	0.0747856	-1.28066
Clec7a	PBS	Engyod.											WT	Clec4n−/−		WT	Clec4n−/−		WT	Clec4n−/−		Tjp	0.595952	-1.47094	0.498119	0.877898	0.944242	0.150962	-1.59624
	0.000105	0.00056											1.7	4.93		10.2	8.06		72.3064	40.1544		Ocln	-1.44278	0.701846	0.25644	-1.02439	1.16286	-0.801291	1.14732
	0.000304	0.000138											2.83	3.14		7.2	6.41		20.2092	23.936		Muc2	0.263986	-1.12444	1.6364	-0.591637	1.24284	-0.519797	-0.907349
	0.000188	0.000143											4.26	1.75		14.5	9.18		31.8896	8.096
	0.000149	0.000147											3.22	10.9		19.2	12.35		128.045	100
	0.000169	0.000315											10.5	10.6		11.8	15.6		80	90
	0.00058	0.000407											10.6	12.5		9.56	13.2		60	80
	0.000558	0.000674											14.2			10.25			90
	0.000582	0.000446
	0.000462	0.000637														IFN-g+CD4+ cells (%)
																WT	Clec4n−/−
Clec9a	PBS	Engyod.														1.11	1.05
	8.03e-06	0.000103														0.39	2.05
	0.000112	0.000316														0.95	2.95
	6.43e-05	0.000187														0.54	0.85
	0.000204	5.53e-05														2.45	1.52
	4.99e-05	9.67e-05														2	1.34
	0.000416	0.000465														1.65
	0.000351	0.000505
	0.000547	0.000322														IL-17+CD4+ cells (%)
	0.000396	0.000162														WT	Clec4n−/−
																0.67	1.17
Clec10a	PBS	Engyod.														0.33	0.68
	0.002264	0.002491														0.76	0.23
	0.0007	0.001545														0.78	1.05
	0.002596	0.002021														1	0.65
	0.001746	0.003832														0.58	0.75
	0.000736	0.001985														0.86
	0.00058	0.00064
	0.000563	0.000752
	0.000846	0.000334
	0.000313	0.000537
Clec5a	PBS	Engyod.
	8.18222e-05	5.35596e-05
	5.36091e-05	8.29277e-05
	7.02325e-05	4.46101e-05
	9.32297e-05	5.87045e-05
	0.000101835	9.63324e-05
	9.12562e-05	0.000112952
	8.02524e-05	6.10321e-05
	6.35296e-05	8.50432e-05
	9.36478e-05	0.000105147

## Sheet: Supplementary Figure 3
Supplementary Figure 3
A					B					C					D					F														G
IL-17+ % in CD4+ T cells					IL-6	WT	Clec4n−/−			WT	WT-Engyod.	Card9−/−	Card9−/−-Engyod.		WT	WT-Engyod.	Card9−/−	Card9−/−-Engyod.			WT			WT-Engyod.			Card9−/−			Card9−/−-Engyod.				Days	WT									WT-Engyod.
WT	WT-Engyod.	Clec4n−/−	Clec4n−/−- Engyod.			41.9076	22.1955			5.3	4.8	6.2	6.4		6	8	3	4		Il6	-0.135214	-0.378025	-0.448041	0.905652	2.42057	1.53969	-0.531962	-0.654269	-0.758147	-0.650658	-0.758149	-0.551443		0	100	100	100	100	100	100	100	100	100	100	100	100	100	100	100
2.46	5.71	0.3	0.96			37.8884	9.14436			5.4	4.6	6.3	6.2		8	6	2	3		Tnf	0.0130405	-0.0329245	0.475468	1.02377	1.39458	2.12402	-0.944251	-0.975934	-0.659513	-0.815788	-0.942332	-0.660126		1	102.242	101.22	101.835	102.632	101.235	100.985	101.395	102.242	101.77	102.5	100.426	101.277	101.5	101.463	101.86
2.68	3.94	0.9	2.4			34.5015	20.2536			5.6	4.5	6.2	6.4		6	7	3	2		Cxcl2	-0.232746	-0.220472	-0.465792	1.47395	2.50235	0.840567	-0.638392	-0.707395	-0.602425	-0.658698	-0.672239	-0.618701		2	103.587	102.846	103.67	104.386	102.058	102.956	102.326	104.484	103.54	101.667	102.128	101.702	104	102.439	102.326
3.5	4.65	0.95	1.74			31.3403	17.6585			5.5	4.7		6.3							S100a8	0.211912	-0.251961	-0.241501	1.52282	1.48437	1.87629	-1.06165	-0.932977	-0.563685	-0.563405	-0.916493	-0.563724		3	103.139	102.846	103.211	104.386	101.646	104.926	103.256	105.381	104.425	100	102.128	100.851	105	102.927	103.256
2.96	2.82	0.85	2			32.6951	15.2456			5.8	4.3									S100a9	-0.471319	-0.524022	-0.415385	1.73912	1.74967	1.68882	-0.586709	-0.658133	-0.68737	-0.495487	-0.687702	-0.651483		4	102.242	102.439	102.294	103.07	101.235	104.926	103.721	105.83	104.425	96.25	97.8723	97.8723	103	101.951	102.326
2.95	3.37	1.85	1.5			38.182	12.3256													Ifng	-0.271613	0.211753	0.015478	1.51994	1.54396	1.79342	-0.672702	-1.02357	-0.863894	-0.781451	-0.860514	-0.6108		5	95.9641	97.9675	97.7064	97.807	95.4733	103.448	102.326	103.587	102.655	93.75	95.3191	94.4681	100.5	99.0244	100.465
3	4.1	1.3	1.25			40.3546														Il17a	-0.283775	-0.486471	-0.513311	2.08333	1.67523	1.34502	-0.643828	-0.568338	-0.709092	-0.531889	-0.627838	-0.739037		6	94.1704	95.5285	94.4954	94.2982	93.8272	100.493	101.395	100.897	99.5575	88.75	91.0638	89.3617	98	97.0732	97.6744
3.1	4.5		0.86			33.2548														Il1b	-0.331738	-0.285224	-0.305549	1.29987	2.18704	1.55261	-0.639476	-0.659487	-0.728588	-0.692839	-0.728594	-0.668025		7	91.0314	90.2439	88.5321	89.0351	90.535	97.0443	97.6744	98.6547	97.7876	85.4167	84.2553	86.383	95	93.1707	93.4884
2.86	5		1.75			30.6587														Il10	-0.804908	-0.951725	-0.951865	-1.07426	-1.05822	-1.08473	0.850712	1.03073	0.983875	0.688112	1.34156	1.03072		8	87.8924	87.8049	84.4037	85.9649	87.6543	92.1182	93.4884	94.6188	93.8053	79.5833	80.4255	82.5532	90.5	88.7805	89.7674
3.3	5.3																			Tgfb1	-0.884014	-0.910378	-0.877794	-1.04057	-1.06197	-1.07357	0.669309	1.19604	1.27026	1.07516	0.453153	1.18436		9	86.5471	86.1789	82.5688	83.3333	84.3621	90.1478	91.1628	89.6861	89.3805	77.5	78.7234	80.4255	87.5	85.8537	88.3721
	3.8				TNF-α	WT	Clec4n−/−													Foxp3	-0.964275	-0.964568	-0.960981	-0.977151	-0.976753	-0.968596	0.68803	0.433741	1.03311	1.20468	0.92543	1.52733		10	86.0987	85.3659	81.6514	82.0175	83.1276	89.1626	90.6977	89.6861	87.6106	80	77.8723	78.2979	85	83.4146	85.5814
						5.15736	2.2425													Ctla4	-0.955496	-0.930895	-0.929798	-0.990417	-1.00407	-0.998351	1.31977	1.19048	1.07877	0.482968	1.25933	0.477712
IFN-γ+ % in CD4+ T cells						3.22975	2.74843
WT	WT-Engyod.	Clec4n−/−	Clec4n−/−- Engyod.			3.94747	1.59801
0.79	1.97	0.96	0.13			3.88596	2.52146
1.67	0.89	0.25	1.2			3.75413	1.98523
4.56	0.75	0.74	1.94			4.03536	1.45624
0.57	1.25	2.25	2.45			4.78652
1.65	1.84	1.5	1.6			5.05326
1	2.52	1.9	1.8			3.54896
1.95	1.5		1
2.5	2.1		2.2		IL-1β	WT	Clec4n−/−
0.91	2					2.71407	2.05128
	1.45					2.32857	1.90925
						2.68533	2.12567
						2.20615	1.65856
						2.3404	2.2366
						2.77832	1.85654
						2.56546
						3.03246
						2.25463
					S100A8/S100A9	WT	Clec4n−/−
						19.8601	9.43649
						26.9047	7.29194
						17.3465	5.31922
						22.011	6.69376
						20.3562	8.63254
						24.3659	3.25462
						25.6895
						23.5897
						21.3255
[truncated: 58 more columns]

[truncated: 7 more sheets: Supplementary Figure 4, Supplementary Figure 5, Supplementary Figure 6, Supplementary Figure 7, Supplementary Figure 8, Supplementary Figure 9, Supplementary Figure 10]
